# Supplementary material for: Epidemiology, Patients’ Journey and Healthcare Costs in Early-Stage Non-Small-Cell Lung Carcinoma: A Real-World Evidence Analysis in Italy
Source: Pharmaceuticals (Basel). 2023 Feb 27;16(3):363. doi: 10.3390/ph16030363 (PMC10056991; doi:10.3390/ph16030363)
Supplement: Supplementary file 1 [file pharmaceuticals-16-00363-s001.zip]

Archive with 1 entries (1 files):
- pharmaceuticals-2229823-supplementary.pdf
